# Supplementary material for: Synthesis of Novel Triazine-Based Chalcones and 8,9-dihydro-7H-pyrimido[4,5-b][1,4]diazepines as Potential Leads in the Search of Anticancer, Antibacterial and Antifungal Agents
Source: Int J Mol Sci. 2024 Mar 23;25(7):3623. doi: 10.3390/ijms25073623 (PMC11012124; doi:10.3390/ijms25073623)
Supplement: Supplementary file 1 [file ijms-25-03623-s001.zip]

Archive with 1 entries (1 files):
- ijms-2744748-supplementary.pdf
